# Supplementary material for: Low expression of CDHR1 is an independent unfavorable prognostic factor in glioma
Source: J Cancer. 2021 Jun 26;12(17):5193–205. doi: 10.7150/jca.59948 (PMC8317511; doi:10.7150/jca.59948)
Supplement: Supplementary file 1 — Supplementary data. [file jcav12p5193s1.xlsx]

## Sheet: Clinic parameters of glioma pat
Dataset	Patient_id	Age	Gender	Grade	os_time	os_status
TCGA	TCGA_CS_4938_01	31	FEMALE	Grade2	3574	0
TCGA	TCGA_CS_4941_01	67	MALE	Grade3	234	1
TCGA	TCGA_CS_4942_01	44	FEMALE	Grade3	1335	1
TCGA	TCGA_CS_4943_01	37	MALE	Grade3	1106	1
TCGA	TCGA_CS_4944_01	50	MALE	Grade2	1828	0
TCGA	TCGA_CS_5393_01	39	MALE	Grade3	1222	0
TCGA	TCGA_CS_5394_01	40	MALE	Grade3	8	0
TCGA	TCGA_CS_5395_01	43	MALE	Grade2	639	1
TCGA	TCGA_CS_5396_01	53	FEMALE	Grade3	1631	0
TCGA	TCGA_CS_5397_01	54	FEMALE	Grade3	194	1
TCGA	TCGA_CS_6186_01	58	MALE	Grade3	538	1
TCGA	TCGA_CS_6188_01	48	MALE	Grade3	814	1
TCGA	TCGA_CS_6290_01	31	MALE	Grade3	1137	1
TCGA	TCGA_CS_6665_01	51	FEMALE	Grade3	1568	0
TCGA	TCGA_CS_6666_01	22	MALE	Grade3	1428	0
TCGA	TCGA_CS_6667_01	39	FEMALE	Grade2	1469	0
TCGA	TCGA_CS_6668_01	57	FEMALE	Grade2	1519	0
TCGA	TCGA_CS_6669_01	26	FEMALE	Grade2	1494	0
TCGA	TCGA_CS_6670_01	43	MALE	Grade3	1426	0
TCGA	TCGA_DB_5270_01	38	FEMALE	Grade3	3733	0
TCGA	TCGA_DB_5273_01	33	MALE	Grade3	2493	0
TCGA	TCGA_DB_5274_01	37	FEMALE	Grade3	2289	0
TCGA	TCGA_DB_5275_01	36	MALE	Grade3	1458	0
TCGA	TCGA_DB_5276_01	32	MALE	Grade3	2218	0
TCGA	TCGA_DB_5277_01	34	MALE	Grade3	1547	1
TCGA	TCGA_DB_5278_01	17	MALE	Grade2	2772	0
TCGA	TCGA_DB_5279_01	59	MALE	Grade2	1354	0
TCGA	TCGA_DB_5280_01	43	MALE	Grade2	1112	0
TCGA	TCGA_DB_5281_01	61	MALE	Grade3	2381	0
TCGA	TCGA_DB_A4X9_01	33	FEMALE	Grade2	1412	0
TCGA	TCGA_DB_A4XA_01	30	MALE	Grade2	573	0
TCGA	TCGA_DB_A4XB_01	38	MALE	Grade3	919	0
TCGA	TCGA_DB_A4XC_01	26	MALE	Grade2	1421	0
TCGA	TCGA_DB_A4XD_01	32	MALE	Grade3	1210	0
TCGA	TCGA_DB_A4XE_01	27	FEMALE	Grade3	1139	0
TCGA	TCGA_DB_A4XF_01	41	FEMALE	Grade3	1021	0
TCGA	TCGA_DB_A4XG_01	34	MALE	Grade3	2219	0
TCGA	TCGA_DB_A4XH_01	53	FEMALE	Grade2	962	0
TCGA	TCGA_DB_A64L_01	67	FEMALE	Grade2	736	0
TCGA	TCGA_DB_A64O_01	59	MALE	Grade2	775	1
TCGA	TCGA_DB_A64P_01	40	MALE	Grade3	916	0
TCGA	TCGA_DB_A64Q_01	31	FEMALE	Grade2	182	0
TCGA	TCGA_DB_A64R_01	24	FEMALE	Grade2	955	0
TCGA	TCGA_DB_A64S_01	20	MALE	Grade2	835	0
TCGA	TCGA_DB_A64U_01	38	FEMALE	Grade2	846	0
TCGA	TCGA_DB_A64V_01	54	MALE	Grade2	889	0
TCGA	TCGA_DB_A64W_01	65	FEMALE	Grade3	438	1
TCGA	TCGA_DB_A64X_01	56	FEMALE	Grade3	563	0
TCGA	TCGA_DB_A75K_01	55	FEMALE	Grade3	368	0
TCGA	TCGA_DB_A75L_01	36	FEMALE	Grade3	342	0
TCGA	TCGA_DB_A75M_01	47	MALE	Grade2	544	0
TCGA	TCGA_DB_A75O_01	29	MALE	Grade3	935	0
TCGA	TCGA_DB_A75P_01	25	FEMALE	Grade2	492	0
TCGA	TCGA_DH_5140_01	38	FEMALE	Grade3	607	1
TCGA	TCGA_DH_5141_01	32	MALE	Grade3	968	0
TCGA	TCGA_DH_5142_01	29	MALE	Grade3	1943	0
TCGA	TCGA_DH_5143_01	30	MALE	Grade3	1401	0
TCGA	TCGA_DH_5144_01	56	FEMALE	Grade3	748	0
TCGA	TCGA_DH_A669_01	70	MALE	Grade3	919	1
TCGA	TCGA_DH_A66B_01	52	MALE	Grade3	1279	0
TCGA	TCGA_DH_A66D_01	43	FEMALE	Grade3	846	0
TCGA	TCGA_DH_A66F_01	49	MALE	Grade2	523	0
TCGA	TCGA_DH_A66G_01	49	FEMALE	Grade3	523	0
TCGA	TCGA_DH_A7UR_01	59	FEMALE	Grade3	1650	0
TCGA	TCGA_DH_A7US_01	50	MALE	Grade2	706	0
TCGA	TCGA_DH_A7UT_01	30	MALE	Grade3	531	1
TCGA	TCGA_DH_A7UU_01	43	MALE	Grade3	417	0
TCGA	TCGA_DH_A7UV_01	49	MALE	Grade3	566	0
TCGA	TCGA_DU_5847_01	34	FEMALE	Grade3	548	0
TCGA	TCGA_DU_5849_01	48	MALE	Grade2	443	0
TCGA	TCGA_DU_5851_01	40	FEMALE	Grade3	531	0
TCGA	TCGA_DU_5852_01	61	FEMALE	Grade3	205	1
TCGA	TCGA_DU_5853_01	29	MALE	Grade2	407	0
TCGA	TCGA_DU_5854_01	57	FEMALE	Grade3	257	0
TCGA	TCGA_DU_5855_01	49	FEMALE	Grade3	207	0
TCGA	TCGA_DU_5870_01	34	FEMALE	Grade2	5546	0
TCGA	TCGA_DU_5871_01	37	FEMALE	Grade2	576	0
TCGA	TCGA_DU_5872_01	43	FEMALE	Grade2	532	0
TCGA	TCGA_DU_5874_01	62	FEMALE	Grade2	461	0
TCGA	TCGA_DU_6392_01	35	FEMALE	Grade3	6423	0
TCGA	TCGA_DU_6393_01	66	MALE	Grade3	1585	1
TCGA	TCGA_DU_6394_01	53	MALE	Grade3	682	1
TCGA	TCGA_DU_6395_01	31	MALE	Grade2	1491	1
TCGA	TCGA_DU_6396_01	31	FEMALE	Grade3	2286	1
TCGA	TCGA_DU_6397_01	45	MALE	Grade3	1401	1
TCGA	TCGA_DU_6399_01	54	MALE	Grade2	2000	1
TCGA	TCGA_DU_6400_01	66	FEMALE	Grade2	37	1
TCGA	TCGA_DU_6401_01	31	FEMALE	Grade2	2660	1
TCGA	TCGA_DU_6402_01	52	MALE	Grade3	214	1
TCGA	TCGA_DU_6403_01	60	FEMALE	Grade3	354	1
TCGA	TCGA_DU_6404_01	24	FEMALE	Grade3	4068	1
TCGA	TCGA_DU_6405_01	51	FEMALE	Grade3	605	1
TCGA	TCGA_DU_6406_01	59	FEMALE	Grade3	512	1
TCGA	TCGA_DU_6407_01	35	FEMALE	Grade2	2875	1
TCGA	TCGA_DU_6408_01	23	FEMALE	Grade3	3470	1
TCGA	TCGA_DU_6410_01	56	MALE	Grade3	242	0
TCGA	TCGA_DU_6542_01	25	MALE	Grade3	73	0
TCGA	TCGA_DU_7006_01	60	FEMALE	Grade3	349	1
TCGA	TCGA_DU_7007_01	33	MALE	Grade2	1915	1
TCGA	TCGA_DU_7008_01	41	FEMALE	Grade2	4752	0
TCGA	TCGA_DU_7009_01	32	FEMALE	Grade2	4695	1
TCGA	TCGA_DU_7010_01	58	FEMALE	Grade3	456	1
TCGA	TCGA_DU_7011_01	25	MALE	Grade2	3200	1
TCGA	TCGA_DU_7012_01	74	FEMALE	Grade3	199	1
TCGA	TCGA_DU_7013_01	59	MALE	Grade3	269	1
TCGA	TCGA_DU_7014_01	59	MALE	Grade2	3571	1
TCGA	TCGA_DU_7015_01	41	FEMALE	Grade2	2761	0
TCGA	TCGA_DU_7018_01	57	FEMALE	Grade3	933	1
TCGA	TCGA_DU_7290_01	45	FEMALE	Grade3	315	1
TCGA	TCGA_DU_7292_01	69	MALE	Grade3	242	1
TCGA	TCGA_DU_7294_01	53	FEMALE	Grade2	2869	0
TCGA	TCGA_DU_7298_01	38	FEMALE	Grade3	576	1
TCGA	TCGA_DU_7299_01	33	MALE	Grade3	1339	1
TCGA	TCGA_DU_7300_01	53	FEMALE	Grade3	1886	1
TCGA	TCGA_DU_7301_01	53	MALE	Grade2	788	1
TCGA	TCGA_DU_7302_01	48	FEMALE	Grade3	1834	0
TCGA	TCGA_DU_7304_01	43	MALE	Grade3	709	1
TCGA	TCGA_DU_7306_01	67	MALE	Grade2	1277	0
TCGA	TCGA_DU_7309_01	41	FEMALE	Grade3	84	0
TCGA	TCGA_DU_8158_01	57	FEMALE	Grade3	155	1
TCGA	TCGA_DU_8161_01	63	FEMALE	Grade3	722	1
TCGA	TCGA_DU_8162_01	61	FEMALE	Grade3	444	1
TCGA	TCGA_DU_8163_01	29	MALE	Grade3	629	0
TCGA	TCGA_DU_8164_01	51	MALE	Grade2	651	0
TCGA	TCGA_DU_8165_01	60	FEMALE	Grade3	582	0
TCGA	TCGA_DU_8166_01	29	FEMALE	Grade2	516	0
TCGA	TCGA_DU_8167_01	69	FEMALE	Grade2	471	0
TCGA	TCGA_DU_8168_01	55	FEMALE	Grade3	431	0
TCGA	TCGA_DU_A5TP_01	33	MALE	Grade3	1012	0
TCGA	TCGA_DU_A5TR_01	51	MALE	Grade2	908	0
TCGA	TCGA_DU_A5TS_01	42	MALE	Grade2	964	0
TCGA	TCGA_DU_A5TT_01	70	MALE	Grade3	743	0
TCGA	TCGA_DU_A5TU_01	62	FEMALE	Grade2	796	0
TCGA	TCGA_DU_A5TW_01	33	FEMALE	Grade3	760	0
TCGA	TCGA_DU_A5TY_01	46	FEMALE	Grade3	1033	1
TCGA	TCGA_DU_A6S2_01	37	FEMALE	Grade2	777	0
TCGA	TCGA_DU_A6S3_01	60	MALE	Grade2	656	0
TCGA	TCGA_DU_A6S6_01	35	FEMALE	Grade2	2893	0
TCGA	TCGA_DU_A6S7_01	27	FEMALE	Grade3	638	0
TCGA	TCGA_DU_A6S8_01	74	FEMALE	Grade3	678	0
TCGA	TCGA_DU_A76K_01	87	MALE	Grade2	347	1
TCGA	TCGA_DU_A76L_01	54	MALE	Grade3	814	1
TCGA	TCGA_DU_A76O_01	30	MALE	Grade2	522	0
TCGA	TCGA_DU_A76R_01	51	MALE	Grade3	648	1
TCGA	TCGA_DU_A7T6_01	73	FEMALE	Grade3	547	1
TCGA	TCGA_DU_A7T8_01	35	MALE	Grade3	4229	1
TCGA	TCGA_DU_A7TA_01	32	MALE	Grade2	2565	0
TCGA	TCGA_DU_A7TB_01	56	MALE	Grade2	1567	0
TCGA	TCGA_DU_A7TC_01	32	MALE	Grade2	1137	0
TCGA	TCGA_DU_A7TD_01	52	MALE	Grade3	228	1
TCGA	TCGA_DU_A7TG_01	40	MALE	Grade2	1351	1
TCGA	TCGA_DU_A7TI_01	32	MALE	Grade3	1183	1
TCGA	TCGA_DU_A7TJ_01	55	MALE	Grade3	17	0
TCGA	TCGA_E1_5302_01	41	MALE	Grade3	1525	1
TCGA	TCGA_E1_5303_01	38	MALE	Grade3	2052	1
TCGA	TCGA_E1_5304_01	42	MALE	Grade3	1251	1
TCGA	TCGA_E1_5305_01	34	MALE	Grade3	2433	1
TCGA	TCGA_E1_5307_01	62	FEMALE	Grade3	1762	1
TCGA	TCGA_E1_5311_01	31	MALE	Grade3	4084	1
TCGA	TCGA_E1_5318_01	42	FEMALE	Grade2	2379	1
TCGA	TCGA_E1_5319_01	48	FEMALE	Grade2	2907	1
TCGA	TCGA_E1_5322_01	38	FEMALE	Grade2	3978	1
TCGA	TCGA_E1_A7YD_01	57	MALE	Grade3	435	1
TCGA	TCGA_E1_A7YE_01	32	FEMALE	Grade3	886	1
TCGA	TCGA_E1_A7YH_01	47	FEMALE	Grade3	2835	1
TCGA	TCGA_E1_A7YI_01	33	FEMALE	Grade3	111	1
TCGA	TCGA_E1_A7YJ_01	55	MALE	Grade3	592	1
TCGA	TCGA_E1_A7YK_01	52	MALE	Grade3	378	1
TCGA	TCGA_E1_A7YL_01	46	MALE	Grade3	492	1
TCGA	TCGA_E1_A7YM_01	63	MALE	Grade3	648	1
TCGA	TCGA_E1_A7YN_01	63	FEMALE	Grade3	727	1
TCGA	TCGA_E1_A7YO_01	45	MALE	Grade3	2282	1
TCGA	TCGA_E1_A7YQ_01	58	FEMALE	Grade3	1578	1
TCGA	TCGA_E1_A7YS_01	71	MALE	Grade3	466	1
TCGA	TCGA_E1_A7YU_01	42	MALE	Grade3	23	1
TCGA	TCGA_E1_A7YV_01	26	FEMALE	Grade3	987	1
TCGA	TCGA_E1_A7YW_01	28	MALE	Grade2	1120	1
TCGA	TCGA_E1_A7YY_01	27	FEMALE	Grade2	4445	1
TCGA	TCGA_E1_A7Z2_01	58	FEMALE	Grade2	398	1
TCGA	TCGA_E1_A7Z3_01	31	FEMALE	Grade2	2235	1
TCGA	TCGA_E1_A7Z4_01	35	MALE	Grade2	4412	1
TCGA	TCGA_E1_A7Z6_01	41	FEMALE	Grade2	984	1
TCGA	TCGA_EZ_7264_01	47	FEMALE	Grade2	1201	0
TCGA	TCGA_F6_A8O3_01	34	MALE	Grade2	7	0
TCGA	TCGA_F6_A8O4_01	44	MALE	Grade2	6	0
TCGA	TCGA_FG_5962_01	54	MALE	Grade3	1453	0
TCGA	TCGA_FG_5963_01	23	MALE	Grade3	775	1
TCGA	TCGA_FG_5964_01	62	MALE	Grade2	1588	0
TCGA	TCGA_FG_5965_01	39	FEMALE	Grade2	1120	1
TCGA	TCGA_FG_6688_01	59	FEMALE	Grade3	571	0
TCGA	TCGA_FG_6689_01	30	MALE	Grade2	190	0
TCGA	TCGA_FG_6690_01	70	MALE	Grade2	1294	0
TCGA	TCGA_FG_6691_01	23	FEMALE	Grade2	1257	0
TCGA	TCGA_FG_6692_01	63	MALE	Grade3	561	1
TCGA	TCGA_FG_7634_01	28	MALE	Grade2	467	0
TCGA	TCGA_FG_7636_01	48	MALE	Grade3	544	0
TCGA	TCGA_FG_7637_01	49	MALE	Grade2	1219	0
TCGA	TCGA_FG_7638_01	31	FEMALE	Grade3	686	0
TCGA	TCGA_FG_7641_01	31	MALE	Grade2	627	0
TCGA	TCGA_FG_7643_01	49	FEMALE	Grade2	611	0
TCGA	TCGA_FG_8181_01	23	MALE	Grade3	862	0
TCGA	TCGA_FG_8182_01	35	MALE	Grade2	416	0
TCGA	TCGA_FG_8185_01	37	MALE	Grade3	433	0
TCGA	TCGA_FG_8186_01	42	FEMALE	Grade3	487	0
TCGA	TCGA_FG_8187_01	31	MALE	Grade2	611	0
TCGA	TCGA_FG_8188_01	41	MALE	Grade2	455	0
TCGA	TCGA_FG_8189_01	33	FEMALE	Grade2	685	0
TCGA	TCGA_FG_8191_01	30	MALE	Grade3	992	0
TCGA	TCGA_FG_A4MT_01	27	FEMALE	Grade2	1164	0
TCGA	TCGA_FG_A4MU_01	58	MALE	Grade3	326	0
TCGA	TCGA_FG_A4MW_01	63	MALE	Grade3	559	1
TCGA	TCGA_FG_A4MX_01	47	MALE	Grade2	569	0
TCGA	TCGA_FG_A4MY_01	44	FEMALE	Grade2	721	0
TCGA	TCGA_FG_A60J_01	47	FEMALE	Grade2	449	0
TCGA	TCGA_FG_A60K_01	34	FEMALE	Grade2	542	0
TCGA	TCGA_FG_A60L_01	34	FEMALE	Grade2	655	0
TCGA	TCGA_FG_A6IZ_01	60	MALE	Grade2	457	0
TCGA	TCGA_FG_A6J1_01	44	FEMALE	Grade2	500	0
TCGA	TCGA_FG_A6J3_01	52	FEMALE	Grade3	677	0
TCGA	TCGA_FG_A70Y_01	20	FEMALE	Grade2	868	0
TCGA	TCGA_FG_A70Z_01	53	FEMALE	Grade3	328	0
TCGA	TCGA_FG_A710_01	50	FEMALE	Grade2	1115	0
TCGA	TCGA_FG_A711_01	33	FEMALE	Grade2	1481	1
TCGA	TCGA_FG_A713_01	74	FEMALE	Grade2	622	0
TCGA	TCGA_FG_A87N_01	37	FEMALE	Grade3	567	0
TCGA	TCGA_FG_A87Q_01	61	FEMALE	Grade3	174	0
TCGA	TCGA_FN_7833_01	25	MALE	Grade3	837	0
TCGA	TCGA_HT_7467_01	54	MALE	Grade2	3	0
TCGA	TCGA_HT_7468_01	30	MALE	Grade3	203	0
TCGA	TCGA_HT_7469_01	30	MALE	Grade3	351	1
TCGA	TCGA_HT_7470_01	37	MALE	Grade3	1220	1
TCGA	TCGA_HT_7471_01	37	FEMALE	Grade3	4	0
TCGA	TCGA_HT_7472_01	38	MALE	Grade2	1	0
TCGA	TCGA_HT_7473_01	28	MALE	Grade2	503	0
TCGA	TCGA_HT_7474_01	52	MALE	Grade2	114	0
TCGA	TCGA_HT_7475_01	67	MALE	Grade3	530	0
TCGA	TCGA_HT_7476_01	26	MALE	Grade2	199	0
TCGA	TCGA_HT_7477_01	62	MALE	Grade3	738	0
TCGA	TCGA_HT_7478_01	36	MALE	Grade2	194	0
TCGA	TCGA_HT_7479_01	44	MALE	Grade3	1227	0
TCGA	TCGA_HT_7480_01	33	MALE	Grade2	2287	0
TCGA	TCGA_HT_7481_01	39	MALE	Grade2	2918	0
TCGA	TCGA_HT_7482_01	18	FEMALE	Grade2	3253	0
TCGA	TCGA_HT_7483_01	14	MALE	Grade2	5255	0
TCGA	TCGA_HT_7485_01	42	MALE	Grade2	122	0
TCGA	TCGA_HT_7601_01	30	FEMALE	Grade3	153	0
TCGA	TCGA_HT_7602_01	21	MALE	Grade2	908	0
TCGA	TCGA_HT_7603_01	29	MALE	Grade2	705	0
TCGA	TCGA_HT_7604_01	50	MALE	Grade2	3725	0
TCGA	TCGA_HT_7605_01	38	MALE	Grade2	139	0
TCGA	TCGA_HT_7606_01	30	FEMALE	Grade2	526	0
TCGA	TCGA_HT_7607_01	61	FEMALE	Grade2	96	1
TCGA	TCGA_HT_7608_01	61	MALE	Grade2	671	0
TCGA	TCGA_HT_7609_01	34	MALE	Grade3	1399	0
TCGA	TCGA_HT_7610_01	25	FEMALE	Grade2	1706	0
TCGA	TCGA_HT_7611_01	36	MALE	Grade2	1752	0
TCGA	TCGA_HT_7616_01	75	MALE	Grade3	7	1
TCGA	TCGA_HT_7620_01	40	MALE	Grade3	434	0
TCGA	TCGA_HT_7676_01	26	MALE	Grade2	5	0
TCGA	TCGA_HT_7677_01	53	MALE	Grade3	494	0
TCGA	TCGA_HT_7680_01	32	FEMALE	Grade2	23	0
TCGA	TCGA_HT_7681_01	29	FEMALE	Grade2	1359	0
TCGA	TCGA_HT_7684_01	58	MALE	Grade3	184	0
TCGA	TCGA_HT_7686_01	29	FEMALE	Grade3	1300	0
TCGA	TCGA_HT_7687_01	74	MALE	Grade3	3	0
TCGA	TCGA_HT_7688_01	59	MALE	Grade3	964	0
TCGA	TCGA_HT_7689_01	58	FEMALE	Grade2	455	0
TCGA	TCGA_HT_7690_01	29	MALE	Grade3	3	0
TCGA	TCGA_HT_7691_01	31	FEMALE	Grade2	3	0
TCGA	TCGA_HT_7692_01	43	MALE	Grade2	90	0
TCGA	TCGA_HT_7693_01	51	FEMALE	Grade2	533	0
TCGA	TCGA_HT_7694_01	60	MALE	Grade3	210	0
TCGA	TCGA_HT_7695_01	29	FEMALE	Grade2	442	0
TCGA	TCGA_HT_7854_01	62	MALE	Grade2	1201	0
TCGA	TCGA_HT_7855_01	39	MALE	Grade3	585	0
TCGA	TCGA_HT_7856_01	35	MALE	Grade3	1189	0
TCGA	TCGA_HT_7857_01	24	FEMALE	Grade3	7	0
TCGA	TCGA_HT_7858_01	28	MALE	Grade2	1540	0
TCGA	TCGA_HT_7860_01	60	FEMALE	Grade3	15	0
TCGA	TCGA_HT_7873_01	29	MALE	Grade2	718	0
TCGA	TCGA_HT_7874_01	41	FEMALE	Grade3	1130	0
TCGA	TCGA_HT_7875_01	56	MALE	Grade2	10	0
TCGA	TCGA_HT_7877_01	20	FEMALE	Grade2	4	0
TCGA	TCGA_HT_7879_01	31	MALE	Grade3	112	0
TCGA	TCGA_HT_7880_01	30	MALE	Grade2	162	0
TCGA	TCGA_HT_7881_01	38	MALE	Grade2	1079	0
TCGA	TCGA_HT_7882_01	66	MALE	Grade3	113	1
TCGA	TCGA_HT_7884_01	44	FEMALE	Grade2	343	0
TCGA	TCGA_HT_7902_01	30	FEMALE	Grade2	956	0
TCGA	TCGA_HT_8010_01	64	FEMALE	Grade2	50	0
TCGA	TCGA_HT_8011_01	55	MALE	Grade3	494	0
TCGA	TCGA_HT_8012_01	30	FEMALE	Grade2	286	0
TCGA	TCGA_HT_8013_01	37	FEMALE	Grade2	1933	1
TCGA	TCGA_HT_8015_01	21	MALE	Grade2	3	0
TCGA	TCGA_HT_8018_01	40	FEMALE	Grade2	1152	1
TCGA	TCGA_HT_8019_01	34	FEMALE	Grade3	1004	0
TCGA	TCGA_HT_8104_01	51	FEMALE	Grade3	372	0
TCGA	TCGA_HT_8105_01	54	MALE	Grade3	190	0
TCGA	TCGA_HT_8106_01	53	MALE	Grade3	3	0
TCGA	TCGA_HT_8107_01	62	MALE	Grade2	14	0
TCGA	TCGA_HT_8108_01	26	FEMALE	Grade2	76	0
TCGA	TCGA_HT_8109_01	64	MALE	Grade3	169	0
TCGA	TCGA_HT_8110_01	57	MALE	Grade3	419	0
TCGA	TCGA_HT_8111_01	32	MALE	Grade3	7	0
TCGA	TCGA_HT_8113_01	49	FEMALE	Grade2	900	0
TCGA	TCGA_HT_8114_01	36	MALE	Grade3	1040	0
TCGA	TCGA_HT_8558_01	29	FEMALE	Grade2	418	0
TCGA	TCGA_HT_8563_01	30	FEMALE	Grade3	860	0
TCGA	TCGA_HT_8564_01	47	MALE	Grade3	478	0
TCGA	TCGA_HT_A4DS_01	55	FEMALE	Grade3	7	0
TCGA	TCGA_HT_A4DV_01	51	FEMALE	Grade3	792	0
TCGA	TCGA_HT_A5R5_01	33	FEMALE	Grade2	4	0
TCGA	TCGA_HT_A5R7_01	33	FEMALE	Grade3	615	0
TCGA	TCGA_HT_A5R9_01	48	FEMALE	Grade3	2	0
TCGA	TCGA_HT_A5RA_01	65	FEMALE	Grade3	832	0
TCGA	TCGA_HT_A5RB_01	24	MALE	Grade2	3	0
TCGA	TCGA_HT_A5RC_01	70	FEMALE	Grade3	162	1
TCGA	TCGA_HT_A614_01	47	MALE	Grade2	82	0
TCGA	TCGA_HT_A615_01	38	FEMALE	Grade2	515	0
TCGA	TCGA_HT_A616_01	36	FEMALE	Grade2	55	0
TCGA	TCGA_HT_A617_01	47	MALE	Grade2	491	0
TCGA	TCGA_HT_A618_01	37	FEMALE	Grade3	512	0
TCGA	TCGA_HT_A619_01	51	FEMALE	Grade3	651	0
TCGA	TCGA_HT_A61A_01	20	FEMALE	Grade2	194	0
TCGA	TCGA_HT_A61B_01	22	MALE	Grade3	533	0
TCGA	TCGA_HT_A61C_01	66	MALE	Grade3	537	1
TCGA	TCGA_HT_A74H_01	62	MALE	Grade3	74	0
TCGA	TCGA_HT_A74J_01	33	MALE	Grade2	320	0
TCGA	TCGA_HT_A74K_01	58	FEMALE	Grade3	467	0
TCGA	TCGA_HT_A74L_01	22	FEMALE	Grade2	336	0
TCGA	TCGA_HT_A74O_01	34	MALE	Grade3	3	0
TCGA	TCGA_HW_7486_01	37	MALE	Grade2	1721	0
TCGA	TCGA_HW_7487_01	39	MALE	Grade2	1382	0
TCGA	TCGA_HW_7489_01	38	MALE	Grade2	1262	1
TCGA	TCGA_HW_7490_01	41	MALE	Grade2	1387	0
TCGA	TCGA_HW_7491_01	35	MALE	Grade2	2078	0
TCGA	TCGA_HW_7493_01	40	FEMALE	Grade2	2107	0
TCGA	TCGA_HW_7495_01	45	FEMALE	Grade2	1078	0
TCGA	TCGA_HW_8319_01	34	FEMALE	Grade3	1209	1
TCGA	TCGA_HW_8320_01	36	MALE	Grade3	1217	0
TCGA	TCGA_HW_8321_01	31	MALE	Grade3	1294	0
TCGA	TCGA_HW_8322_01	39	MALE	Grade2	758	0
TCGA	TCGA_HW_A5KJ_01	68	MALE	Grade3	962	1
TCGA	TCGA_HW_A5KK_01	64	MALE	Grade3	388	1
TCGA	TCGA_HW_A5KL_01	42	FEMALE	Grade2	878	0
TCGA	TCGA_HW_A5KM_01	35	MALE	Grade2	630	0
TCGA	TCGA_IK_7675_01	43	MALE	Grade2	578	1
TCGA	TCGA_IK_8125_01	62	MALE	Grade3	1301	0
TCGA	TCGA_KT_A74X_01	26	MALE	Grade3	438	0
TCGA	TCGA_KT_A7W1_01	45	FEMALE	Grade3	438	0
TCGA	TCGA_P5_A5EV_01	39	MALE	Grade2	7	0
TCGA	TCGA_P5_A5EW_01	20	FEMALE	Grade2	204	0
TCGA	TCGA_P5_A5EX_01	41	FEMALE	Grade3	243	0
TCGA	TCGA_P5_A5EY_01	21	MALE	Grade2	72	0
TCGA	TCGA_P5_A5EZ_01	39	MALE	Grade3	70	0
TCGA	TCGA_P5_A5F0_01	33	MALE	Grade2	287	0
TCGA	TCGA_P5_A5F1_01	30	MALE	Grade2	179	0
TCGA	TCGA_P5_A5F2_01	36	FEMALE	Grade2	242	0
TCGA	TCGA_P5_A5F4_01	35	FEMALE	Grade3	231	0
TCGA	TCGA_P5_A5F6_01	26	MALE	Grade2	39	0
TCGA	TCGA_P5_A72U_01	71	FEMALE	Grade3	7	0
TCGA	TCGA_P5_A72W_01	35	MALE	Grade3	317	0
TCGA	TCGA_P5_A72X_01	21	MALE	Grade3	403	0
TCGA	TCGA_P5_A72Z_01	64	FEMALE	Grade3	354	0
TCGA	TCGA_P5_A730_01	22	MALE	Grade3	333	0
TCGA	TCGA_P5_A731_01	59	FEMALE	Grade2	274	0
TCGA	TCGA_P5_A733_01	52	FEMALE	Grade2	414	0
TCGA	TCGA_P5_A735_01	38	FEMALE	Grade2	292	0
TCGA	TCGA_P5_A736_01	44	FEMALE	Grade3	230	0
TCGA	TCGA_P5_A737_01	47	MALE	Grade2	372	0
TCGA	TCGA_P5_A77W_01	37	FEMALE	Grade3	584	0
TCGA	TCGA_P5_A77X_01	55	FEMALE	Grade2	105	0
TCGA	TCGA_P5_A780_01	44	FEMALE	Grade3	72	0
TCGA	TCGA_P5_A781_01	34	FEMALE	Grade3	134	0
TCGA	TCGA_QH_A65R_01	38	FEMALE	Grade3	461	0
TCGA	TCGA_QH_A65S_01	32	FEMALE	Grade2	77	0
TCGA	TCGA_QH_A65V_01	43	FEMALE	Grade2	384	0
TCGA	TCGA_QH_A65X_01	28	FEMALE	Grade3	482	0
TCGA	TCGA_QH_A65Z_01	54	MALE	Grade2	427	0
TCGA	TCGA_QH_A6CS_01	41	MALE	Grade3	588	0
TCGA	TCGA_QH_A6CU_01	52	FEMALE	Grade3	451	0
TCGA	TCGA_QH_A6CV_01	51	MALE	Grade3	442	0
TCGA	TCGA_QH_A6CW_01	43	MALE	Grade3	414	0
TCGA	TCGA_QH_A6CX_01	66	MALE	Grade2	372	1
TCGA	TCGA_QH_A6CY_01	38	MALE	Grade3	408	0
TCGA	TCGA_QH_A6CZ_01	38	MALE	Grade2	279	0
TCGA	TCGA_QH_A6X3_01	27	MALE	Grade2	313	0
TCGA	TCGA_QH_A6X4_01	47	MALE	Grade3	442	0
TCGA	TCGA_QH_A6X5_01	58	FEMALE	Grade2	497	0
TCGA	TCGA_QH_A6X8_01	56	FEMALE	Grade3	509	0
TCGA	TCGA_QH_A6X9_01	73	FEMALE	Grade2	58	0
TCGA	TCGA_QH_A6XA_01	23	FEMALE	Grade2	502	0
TCGA	TCGA_QH_A6XC_01	48	MALE	Grade3	508	0
TCGA	TCGA_QH_A86X_01	33	MALE	Grade2	337	0
TCGA	TCGA_QH_A870_01	38	FEMALE	Grade3	395	0
TCGA	TCGA_R8_A6MK_01	40	MALE	Grade2	2702	0
TCGA	TCGA_R8_A6ML_01	52	MALE	Grade3	2860	0
TCGA	TCGA_R8_A6MO_01	53	FEMALE	Grade2	993	0
TCGA	TCGA_R8_A73M_01	48	FEMALE	Grade2	1806	0
TCGA	TCGA_RY_A83X_01	46	FEMALE	Grade2	939	0
TCGA	TCGA_RY_A83Y_01	45	MALE	Grade2	166	0
TCGA	TCGA_RY_A83Z_01	54	FEMALE	Grade3	301	0
TCGA	TCGA_RY_A840_01	47	MALE	Grade3	854	0
TCGA	TCGA_RY_A843_01	30	MALE	Grade3	63	0
TCGA	TCGA_RY_A845_01	40	FEMALE	Grade2	596	0
TCGA	TCGA_RY_A847_01	45	MALE	Grade2	933	0
TCGA	TCGA_S9_A6TS_01	48	FEMALE	Grade3	1891	1
TCGA	TCGA_S9_A6TU_01	38	MALE	Grade2	2650	0
TCGA	TCGA_S9_A6TV_01	50	MALE	Grade3	571	0
TCGA	TCGA_S9_A6TW_01	40	MALE	Grade3	1250	0
TCGA	TCGA_S9_A6TX_01	46	MALE	Grade3	1245	0
TCGA	TCGA_S9_A6TY_01	50	MALE	Grade2	1076	0
TCGA	TCGA_S9_A6TZ_01	39	FEMALE	Grade2	1120	0
TCGA	TCGA_S9_A6U0_01	46	MALE	Grade3	742	1
TCGA	TCGA_S9_A6U1_01	22	FEMALE	Grade3	785	0
TCGA	TCGA_S9_A6U2_01	48	FEMALE	Grade2	908	0
TCGA	TCGA_S9_A6U5_01	33	MALE	Grade2	992	0
TCGA	TCGA_S9_A6U6_01	28	MALE	Grade3	1069	0
TCGA	TCGA_S9_A6U8_01	24	MALE	Grade2	2988	1
TCGA	TCGA_S9_A6U9_01	36	MALE	Grade3	2918	0
TCGA	TCGA_S9_A6UA_01	66	MALE	Grade3	178	1
TCGA	TCGA_S9_A6UB_01	52	MALE	Grade2	3761	0
TCGA	TCGA_S9_A6WD_01	58	MALE	Grade3	2289	0
TCGA	TCGA_S9_A6WE_01	34	MALE	Grade2	4113	0
TCGA	TCGA_S9_A6WG_01	31	MALE	Grade3	2602	0
TCGA	TCGA_S9_A6WH_01	73	FEMALE	Grade2	1173	0
TCGA	TCGA_S9_A6WI_01	56	FEMALE	Grade2	2585	0
TCGA	TCGA_S9_A6WL_01	52	MALE	Grade3	946	0
TCGA	TCGA_S9_A6WM_01	59	FEMALE	Grade3	604	0
TCGA	TCGA_S9_A6WN_01	38	FEMALE	Grade3	805	0
TCGA	TCGA_S9_A6WO_01	29	MALE	Grade2	566	0
TCGA	TCGA_S9_A6WP_01	42	MALE	Grade3	567	0
TCGA	TCGA_S9_A6WQ_01	57	FEMALE	Grade2	428	0
TCGA	TCGA_S9_A7IQ_01	45	FEMALE	Grade2	1099	0
TCGA	TCGA_S9_A7IS_01	33	FEMALE	Grade3	241	1
TCGA	TCGA_S9_A7IX_01	57	MALE	Grade3	819	1
TCGA	TCGA_S9_A7IY_01	39	MALE	Grade3	715	0
TCGA	TCGA_S9_A7IZ_01	48	FEMALE	Grade3	608	0
TCGA	TCGA_S9_A7J0_01	30	FEMALE	Grade3	609	0
TCGA	TCGA_S9_A7J1_01	43	MALE	Grade2	249	0
TCGA	TCGA_S9_A7J2_01	25	MALE	Grade3	62	0
TCGA	TCGA_S9_A7J3_01	52	FEMALE	Grade3	629	0
TCGA	TCGA_S9_A7QW_01	54	FEMALE	Grade3	458	0
TCGA	TCGA_S9_A7QX_01	36	FEMALE	Grade3	564	0
TCGA	TCGA_S9_A7QY_01	35	FEMALE	Grade2	863	0
TCGA	TCGA_S9_A7QZ_01	41	MALE	Grade2	826	0
TCGA	TCGA_S9_A7R1_01	35	MALE	Grade2	5166	1
TCGA	TCGA_S9_A7R2_01	69	MALE	Grade3	316	1
TCGA	TCGA_S9_A7R3_01	28	FEMALE	Grade2	3013	0
TCGA	TCGA_S9_A7R4_01	46	MALE	Grade3	914	0
TCGA	TCGA_S9_A7R7_01	27	MALE	Grade2	3000	0
TCGA	TCGA_S9_A7R8_01	44	FEMALE	Grade3	961	1
TCGA	TCGA_S9_A89V_01	70	MALE	Grade3	569	0
TCGA	TCGA_S9_A89Z_01	40	MALE	Grade3	623	0
TCGA	TCGA_TM_A7C3_01	43	FEMALE	Grade3	1666	1
TCGA	TCGA_TM_A7C4_01	39	FEMALE	Grade2	1470	0
TCGA	TCGA_TM_A7C5_01	30	MALE	Grade2	1500	0
TCGA	TCGA_TM_A7CA_01	44	MALE	Grade2	1058	0
TCGA	TCGA_TM_A7CF_01	41	FEMALE	Grade2	1989	0
TCGA	TCGA_TM_A84B_01	40	MALE	Grade3	758	1
TCGA	TCGA_TM_A84C_01	32	MALE	Grade2	492	1
TCGA	TCGA_TM_A84F_01	48	MALE	Grade3	1796	0
TCGA	TCGA_TM_A84G_01	54	FEMALE	Grade3	1236	0
TCGA	TCGA_TM_A84H_01	44	FEMALE	Grade3	926	0
TCGA	TCGA_TM_A84I_01	30	MALE	Grade3	854	0
TCGA	TCGA_TM_A84J_01	63	MALE	Grade3	735	0
TCGA	TCGA_TM_A84L_01	31	MALE	Grade2	1242	1
TCGA	TCGA_TM_A84M_01	40	MALE	Grade3	754	0
TCGA	TCGA_TM_A84O_01	61	FEMALE	Grade3	1011	1
TCGA	TCGA_TM_A84Q_01	31	MALE	Grade2	772	0
TCGA	TCGA_TM_A84R_01	46	MALE	Grade2	566	0
TCGA	TCGA_TM_A84S_01	36	MALE	Grade3	454	0
TCGA	TCGA_TM_A84T_01	19	MALE	Grade2	724	0
TCGA	TCGA_TQ_A7RF_01	27	FEMALE	Grade3	650	0
TCGA	TCGA_TQ_A7RG_01	36	MALE	Grade2	599	0
TCGA	TCGA_TQ_A7RH_01	39	MALE	Grade2	486	0
TCGA	TCGA_TQ_A7RI_01	37	FEMALE	Grade2	62	0
TCGA	TCGA_TQ_A7RJ_01	25	FEMALE	Grade2	1229	0
TCGA	TCGA_TQ_A7RK_01	29	MALE	Grade2	1341	0
TCGA	TCGA_TQ_A7RM_01	41	FEMALE	Grade3	1116	0
TCGA	TCGA_TQ_A7RN_01	32	MALE	Grade2	1026	0
TCGA	TCGA_TQ_A7RO_01	29	MALE	Grade2	949	0
TCGA	TCGA_TQ_A7RP_01	66	MALE	Grade2	914	0
TCGA	TCGA_TQ_A7RQ_01	38	FEMALE	Grade2	795	0
TCGA	TCGA_TQ_A7RR_01	38	MALE	Grade2	787	0
TCGA	TCGA_TQ_A7RU_01	51	MALE	Grade2	1032	0
TCGA	TCGA_TQ_A7RV_01	27	MALE	Grade2	1868	0
TCGA	TCGA_TQ_A7RW_01	32	MALE	Grade2	821	1
TCGA	TCGA_TQ_A8XE_01	42	FEMALE	Grade2	954	1
TCGA	TCGA_VM_A8C8_01	50	FEMALE	Grade2	1397	0
TCGA	TCGA_VM_A8C9_01	37	FEMALE	Grade2	1314	0
TCGA	TCGA_VM_A8CA_01	54	MALE	Grade2	411	0
TCGA	TCGA_VM_A8CB_01	33	MALE	Grade3	3	0
TCGA	TCGA_VM_A8CD_01	58	MALE	Grade3	240	1
TCGA	TCGA_VM_A8CE_01	25	MALE	Grade2	1191	0
TCGA	TCGA_VM_A8CF_01	44	FEMALE	Grade3	609	0
TCGA	TCGA_VM_A8CH_01	24	FEMALE	Grade2	714	0
TCGA	TCGA_VV_A829_01	44	MALE	Grade3	1127	0
TCGA	TCGA_VV_A86M_01	36	FEMALE	Grade3	487	0
TCGA	TCGA_VW_A7QS_01	35	FEMALE	Grade3	706	0
TCGA	TCGA_VW_A8FI_01	66	MALE	Grade3	245	1
TCGA	TCGA_W9_A837_01	47	MALE	Grade2	1553	0
TCGA	TCGA_WH_A86K_01	65	MALE	Grade2	405	0
TCGA	TCGA_WY_A858_01	32	FEMALE	Grade3	1337	0
TCGA	TCGA_WY_A859_01	34	FEMALE	Grade2	1213	0
TCGA	TCGA_WY_A85A_01	20	MALE	Grade2	1320	0
TCGA	TCGA_WY_A85B_01	24	MALE	Grade2	1393	0
TCGA	TCGA_WY_A85C_01	36	MALE	Grade2	1426	0
TCGA	TCGA_WY_A85D_01	60	MALE	Grade2	1147	0
TCGA	TCGA_WY_A85E_01	48	FEMALE	Grade2	633	0
TCGA	TCGA_02_0047_01	78	MALE	Grade4	448	0
TCGA	TCGA_02_0055_01	62	FEMALE	Grade4	76	0
TCGA	TCGA_06_0125_01	63	FEMALE	Grade4	1448	0
TCGA	TCGA_06_0125_02	63	FEMALE	Grade4	1448	0
TCGA	TCGA_06_0129_01	30	MALE	Grade4	1024	0
TCGA	TCGA_06_0130_01	54	MALE	Grade4	394	0
TCGA	TCGA_06_0132_01	49	MALE	Grade4	771	0
TCGA	TCGA_06_0138_01	43	MALE	Grade4	737	0
TCGA	TCGA_06_0141_01	62	MALE	Grade4	313	0
TCGA	TCGA_06_0152_02	68	MALE	Grade4	375	0
TCGA	TCGA_06_0156_01	57	MALE	Grade4	178	0
TCGA	TCGA_06_0157_01	63	FEMALE	Grade4	97	0
TCGA	TCGA_06_0158_01	73	MALE	Grade4	329	0
TCGA	TCGA_06_0168_01	59	FEMALE	Grade4	598	0
TCGA	TCGA_06_0171_02	65	MALE	Grade4	399	0
TCGA	TCGA_06_0174_01	54	MALE	Grade4	98	0
TCGA	TCGA_06_0187_01	69	MALE	Grade4	828	0
TCGA	TCGA_06_0190_01	62	MALE	Grade4	317	0
TCGA	TCGA_06_0190_02	62	MALE	Grade4	317	0
TCGA	TCGA_06_0210_01	72	FEMALE	Grade4	225	0
TCGA	TCGA_06_0211_01	47	MALE	Grade4	360	0
TCGA	TCGA_06_0219_01	67	MALE	Grade4	22	0
TCGA	TCGA_06_0238_01	46	MALE	Grade4	405	0
TCGA	TCGA_06_0645_01	55	FEMALE	Grade4	175	0
TCGA	TCGA_06_0646_01	60	MALE	Grade4	175	0
TCGA	TCGA_06_0649_01	73	FEMALE	Grade4	64	0
TCGA	TCGA_06_0686_01	53	MALE	Grade4	432	0
TCGA	TCGA_06_0743_01	69	MALE	Grade4	803	0
TCGA	TCGA_06_0745_01	59	MALE	Grade4	239	0
TCGA	TCGA_06_0747_01	53	MALE	Grade4	82	0
TCGA	TCGA_06_0749_01	50	MALE	Grade4	82	0
TCGA	TCGA_06_0750_01	43	MALE	Grade4	28	0
TCGA	TCGA_06_0882_01	30	MALE	Grade4	632	0
TCGA	TCGA_06_1804_01	81	FEMALE	Grade4	414	0
TCGA	TCGA_06_2557_01	76	MALE	Grade4	33	0
TCGA	TCGA_06_2558_01	75	FEMALE	Grade4	380	0
TCGA	TCGA_06_2559_01	83	MALE	Grade4	150	0
TCGA	TCGA_06_2561_01	53	FEMALE	Grade4	537	0
TCGA	TCGA_06_2562_01	81	MALE	Grade4	382	0
TCGA	TCGA_06_2565_01	59	MALE	Grade4	506	0
TCGA	TCGA_06_2567_01	65	MALE	Grade4	133	0
TCGA	TCGA_06_5408_01	54	FEMALE	Grade4	357	0
TCGA	TCGA_06_5410_01	72	FEMALE	Grade4	108	0
TCGA	TCGA_06_5411_01	51	MALE	Grade4	254	0
TCGA	TCGA_06_5412_01	78	FEMALE	Grade4	138	0
TCGA	TCGA_06_5418_01	75	FEMALE	Grade4	83	0
TCGA	TCGA_06_5856_01	58	MALE	Grade4	114	0
TCGA	TCGA_08_0386_01	74	MALE	Grade4	548	0
TCGA	TCGA_12_0616_01	36	FEMALE	Grade4	448	0
TCGA	TCGA_12_0618_01	49	MALE	Grade4	395	0
TCGA	TCGA_12_0619_01	60	MALE	Grade4	1062	0
TCGA	TCGA_12_0821_01	62	MALE	Grade4	323	0
TCGA	TCGA_12_1597_01	62	FEMALE	Grade4	675	0
TCGA	TCGA_12_3650_01	46	MALE	Grade4	333	0
TCGA	TCGA_12_3652_01	60	MALE	Grade4	1062	0
TCGA	TCGA_12_3653_01	34	FEMALE	Grade4	442	0
TCGA	TCGA_12_5295_01	60	FEMALE	Grade4	454	0
TCGA	TCGA_12_5299_01	56	FEMALE	Grade4	98	0
TCGA	TCGA_14_0781_01	49	MALE	Grade4	29	0
TCGA	TCGA_14_0787_01	69	MALE	Grade4	68	0
TCGA	TCGA_14_0789_01	54	MALE	Grade4	342	0
TCGA	TCGA_14_0790_01	64	FEMALE	Grade4	419	0
TCGA	TCGA_14_0817_01	69	FEMALE	Grade4	164	0
TCGA	TCGA_14_0871_01	74	FEMALE	Grade4	880	0
TCGA	TCGA_14_1034_01	60	FEMALE	Grade4	485	0
TCGA	TCGA_14_1823_01	58	FEMALE	Grade4	543	0
TCGA	TCGA_14_1825_01	70	MALE	Grade4	232	0
TCGA	TCGA_14_2554_01	52	FEMALE	Grade4	532	0
TCGA	TCGA_15_0742_01	65	MALE	Grade4	419	0
TCGA	TCGA_15_1444_01	21	MALE	Grade4	1537	0
TCGA	TCGA_16_0846_01	85	MALE	Grade4	119	0
TCGA	TCGA_16_1045_01	49	FEMALE	Grade4	883	0
TCGA	TCGA_19_1390_01	63	FEMALE	Grade4	772	0
TCGA	TCGA_19_1787_01	48	MALE	Grade4	385	0
TCGA	TCGA_19_2620_01	70	MALE	Grade4	148	0
TCGA	TCGA_19_2624_01	51	MALE	Grade4	5	0
TCGA	TCGA_19_2625_01	76	FEMALE	Grade4	124	0
TCGA	TCGA_19_2629_01	60	MALE	Grade4	737	0
TCGA	TCGA_19_5960_01	56	MALE	Grade4	455	0
TCGA	TCGA_26_5135_01	72	FEMALE	Grade4	270	0
TCGA	TCGA_26_5136_01	78	FEMALE	Grade4	577	0
TCGA	TCGA_27_1830_01	57	MALE	Grade4	154	0
TCGA	TCGA_27_1831_01	66	MALE	Grade4	505	0
TCGA	TCGA_27_1832_01	59	FEMALE	Grade4	300	0
TCGA	TCGA_27_1834_01	56	MALE	Grade4	1233	0
TCGA	TCGA_27_1835_01	53	FEMALE	Grade4	648	0
TCGA	TCGA_27_1837_01	36	MALE	Grade4	427	0
TCGA	TCGA_27_2519_01	48	MALE	Grade4	550	0
TCGA	TCGA_27_2521_01	34	MALE	Grade4	510	0
TCGA	TCGA_27_2523_01	63	MALE	Grade4	489	0
TCGA	TCGA_27_2524_01	56	MALE	Grade4	231	0
TCGA	TCGA_27_2526_01	79	FEMALE	Grade4	87	0
TCGA	TCGA_27_2528_01	62	MALE	Grade4	480	0
TCGA	TCGA_28_1747_01	44	MALE	Grade4	77	0
TCGA	TCGA_28_5204_01	72	MALE	Grade4	454	0
TCGA	TCGA_28_5207_01	71	MALE	Grade4	343	0
TCGA	TCGA_28_5208_01	52	MALE	Grade4	544	0
TCGA	TCGA_28_5215_01	62	FEMALE	Grade4	335	0
TCGA	TCGA_28_5218_01	63	MALE	Grade4	157	0
TCGA	TCGA_28_5220_01	67	MALE	Grade4	388	0
TCGA	TCGA_32_1970_01	59	MALE	Grade4	468	0
TCGA	TCGA_32_1980_01	72	MALE	Grade4	36	0
TCGA	TCGA_32_1982_01	76	FEMALE	Grade4	142	0
TCGA	TCGA_32_2615_01	62	MALE	Grade4	485	0
TCGA	TCGA_32_2616_01	48	FEMALE	Grade4	224	0
TCGA	TCGA_32_2632_01	80	MALE	Grade4	269	0
TCGA	TCGA_32_2638_01	67	MALE	Grade4	766	0
TCGA	TCGA_32_5222_01	66	MALE	Grade4	585	0
TCGA	TCGA_41_2571_01	89	MALE	Grade4	26	0
TCGA	TCGA_41_2572_01	67	MALE	Grade4	406	0
TCGA	TCGA_41_3915_01	48	MALE	Grade4	360	0
TCGA	TCGA_41_4097_01	63	FEMALE	Grade4	6	0
TCGA	TCGA_76_4925_01	76	MALE	Grade4	146	0
TCGA	TCGA_76_4926_01	68	MALE	Grade4	138	0
TCGA	TCGA_76_4927_01	58	MALE	Grade4	535	0
TCGA	TCGA_76_4928_01	85	FEMALE	Grade4	94	0
TCGA	TCGA_76_4929_01	76	FEMALE	Grade4	111	0
TCGA	TCGA_76_4931_01	70	FEMALE	Grade4	279	0
TCGA	TCGA_76_4932_01	50	FEMALE	Grade4	1458	0
CGGA	CGGA_1002	43	Female	Grade3	305	1
CGGA	CGGA_1003	47	Female	Grade2	3428	0
CGGA	CGGA_1010	45	Male	Grade2	246	1
CGGA	CGGA_1014	42	Male	Grade2	263	1
CGGA	CGGA_1017	29	Female	Grade4	768	1
CGGA	CGGA_103	56	Male	Grade3	1188	1
CGGA	CGGA_1030	40	Female	Grade2	3275	0
CGGA	CGGA_1032	41	Female	Grade2	643	1
CGGA	CGGA_1033	44	Male	Grade2	1322	0
CGGA	CGGA_1036	41	Male	Grade4	806	1
CGGA	CGGA_1037	44	Male	Grade2	780	0
CGGA	CGGA_1041	58	Male	Grade4	3204	0
CGGA	CGGA_1048	27	Female	Grade2	703	0
CGGA	CGGA_1051	47	Male	Grade2	838	1
CGGA	CGGA_1055	43	Male	Grade3	1611	1
CGGA	CGGA_1057	57	Female	Grade2	1549	1
CGGA	CGGA_1065	48	Female	Grade2	3023	0
CGGA	CGGA_1066	34	Female	Grade2	723	1
CGGA	CGGA_1075	72	Male	Grade4	398	1
CGGA	CGGA_1086	65	Female	Grade4	1977	1
CGGA	CGGA_1087	36	Female	Grade2	701	0
CGGA	CGGA_1097	30	Male	Grade2	1378	1
CGGA	CGGA_1100	61	Female	Grade2	2925	0
CGGA	CGGA_1101	35	Female	Grade2	214	1
CGGA	CGGA_1103	35	Female	Grade4	585	1
CGGA	CGGA_1106	37	Male	Grade4	420	1
CGGA	CGGA_1108	39	Female	Grade3	684	1
CGGA	CGGA_1111	45	Male	Grade3	2696	1
CGGA	CGGA_112	17	Male	Grade2	1534	1
CGGA	CGGA_1120	58	Female	Grade3	422	1
CGGA	CGGA_1126	44	Male	Grade3	784	1
CGGA	CGGA_1127	33	Male	Grade2	2630	1
CGGA	CGGA_1131	46	Female	Grade3	2862	0
CGGA	CGGA_1134	56	Female	Grade4	59	1
CGGA	CGGA_1135	40	Male	Grade4	1244	1
CGGA	CGGA_1137	58	Male	Grade3	2848	0
CGGA	CGGA_1138	54	Male	Grade4	411	1
CGGA	CGGA_1141	65	Male	Grade3	432	1
CGGA	CGGA_1142	60	Male	Grade4	1005	1
CGGA	CGGA_1144	39	Female	Grade3	2505	0
CGGA	CGGA_1147	36	Male	Grade2	2826	0
CGGA	CGGA_1148	37	Male	Grade2	596	1
CGGA	CGGA_1152	13	Male	Grade2	2812	0
CGGA	CGGA_1155	43	Male	Grade3	1373	1
CGGA	CGGA_1156	41	Female	Grade2	2805	0
CGGA	CGGA_1157	64	Male	Grade2	727	1
CGGA	CGGA_1158	39	Male	Grade2	2799	0
CGGA	CGGA_1159	51	Male	Grade2	2792	0
CGGA	CGGA_1161	36	Male	Grade3	2791	0
CGGA	CGGA_1162	39	Male	Grade3	2785	0
CGGA	CGGA_1169	30	Male	Grade3	1765	1
CGGA	CGGA_1172	36	Female	Grade4	2744	0
CGGA	CGGA_1181	36	Male	Grade2	318	0
CGGA	CGGA_1183	25	Female	Grade3	408	1
CGGA	CGGA_1191	53	Male	Grade3	2695	0
CGGA	CGGA_1192	43	Female	Grade2	2693	0
CGGA	CGGA_1195	43	Male	Grade3	476	1
CGGA	CGGA_1198	30	Male	Grade2	2679	0
CGGA	CGGA_1204	53	Male	Grade2	2668	0
CGGA	CGGA_1205	59	Female	Grade3	929	1
CGGA	CGGA_1207	49	Female	Grade3	2661	0
CGGA	CGGA_1211	40	Male	Grade2	2654	0
CGGA	CGGA_1212	31	Male	Grade3	2292	1
CGGA	CGGA_1223	42	Male	Grade3	682	1
CGGA	CGGA_1226	33	Female	Grade2	670	1
CGGA	CGGA_1228	34	Male	Grade2	2626	0
CGGA	CGGA_1232	39	Male	Grade3	2067	1
CGGA	CGGA_1235	32	Female	Grade3	2616	0
CGGA	CGGA_1236	47	Female	Grade4	191	1
CGGA	CGGA_1238	11	Female	Grade2	2611	0
CGGA	CGGA_1239	44	Female	Grade2	2609	0
CGGA	CGGA_1256	52	Female	Grade4	2557	0
CGGA	CGGA_1264	37	Female	Grade3	2541	0
CGGA	CGGA_1269	35	Female	Grade3	2535	0
CGGA	CGGA_1282	33	Female	Grade4	1116	1
CGGA	CGGA_1286	52	Female	Grade2	2518	0
CGGA	CGGA_1291	41	Male	Grade3	2422	0
CGGA	CGGA_1300	35	Male	Grade3	1793	1
CGGA	CGGA_1303	45	Female	Grade3	2473	0
CGGA	CGGA_1305	43	Male	Grade3	2493	0
CGGA	CGGA_1309	65	Male	Grade3	964	0
CGGA	CGGA_1317	45	Male	Grade2	2476	0
CGGA	CGGA_1318	39	Male	Grade2	1497	0
CGGA	CGGA_1319	42	Female	Grade3	2473	0
CGGA	CGGA_1321	46	Male	Grade3	702	1
CGGA	CGGA_1326	45	Male	Grade4	322	1
CGGA	CGGA_1334	33	Female	Grade2	146	1
CGGA	CGGA_1335	43	Female	Grade2	2451	0
CGGA	CGGA_1339	41	Male	Grade2	2444	0
CGGA	CGGA_1345	56	Male	Grade2	2437	0
CGGA	CGGA_135	41	Female	Grade3	1924	1
CGGA	CGGA_1350	36	Male	Grade2	2431	0
CGGA	CGGA_1353	65	Male	Grade4	1022	1
CGGA	CGGA_1354	40	Female	Grade4	530	1
CGGA	CGGA_1361	40	Male	Grade2	2416	0
CGGA	CGGA_1362	64	Female	Grade3	2416	0
CGGA	CGGA_1365	55	Male	Grade4	253	1
CGGA	CGGA_1368	49	Male	Grade2	2409	0
CGGA	CGGA_1369	37	Female	Grade3	360	0
CGGA	CGGA_1371	68	Male	Grade4	2403	0
CGGA	CGGA_1377	28	Male	Grade3	2392	0
CGGA	CGGA_1378	47	Male	Grade4	378	1
CGGA	CGGA_1380	46	Male	Grade4	291	1
CGGA	CGGA_1382	57	Male	Grade4	284	1
CGGA	CGGA_1386	34	Male	Grade3	2382	0
CGGA	CGGA_1389	67	Female	Grade3	1669	1
CGGA	CGGA_139	59	Male	Grade4	694	1
CGGA	CGGA_1391	62	Male	Grade4	426	0
CGGA	CGGA_1392	62	Male	Grade4	473	1
CGGA	CGGA_1401	39	Male	Grade3	1680	1
CGGA	CGGA_1402	30	Male	Grade4	2354	0
CGGA	CGGA_1403	43	Female	Grade4	679	1
CGGA	CGGA_1404	56	Female	Grade3	2353	0
CGGA	CGGA_1407	29	Female	Grade3	2340	0
CGGA	CGGA_1410	27	Female	Grade4	825	1
CGGA	CGGA_1413	35	Male	Grade3	2339	0
CGGA	CGGA_1416	42	Male	Grade3	1933	1
CGGA	CGGA_1417	56	Male	Grade3	2332	0
CGGA	CGGA_1418	73	Female	Grade4	287	1
CGGA	CGGA_1420	60	Male	Grade4	364	1
CGGA	CGGA_1421	35	Male	Grade3	2318	0
CGGA	CGGA_1422	76	Male	Grade4	204	1
CGGA	CGGA_1424	41	Female	Grade3	2311	0
CGGA	CGGA_1425	22	Female	Grade4	640	1
CGGA	CGGA_1426	50	Female	Grade4	133	1
CGGA	CGGA_1427	30	Female	Grade2	339	0
CGGA	CGGA_1431	48	Male	Grade3	2048	1
CGGA	CGGA_1433	72	Female	Grade4	394	1
CGGA	CGGA_1435	46	Female	Grade3	1657	1
CGGA	CGGA_1440	29	Female	Grade2	2289	0
CGGA	CGGA_1441	70	Male	Grade4	1882	1
CGGA	CGGA_1444	68	Female	Grade4	378	1
CGGA	CGGA_1446	29	Male	Grade2	2283	0
CGGA	CGGA_1451	45	Female	Grade4	438	1
CGGA	CGGA_1452	53	Male	Grade4	468	1
CGGA	CGGA_1454	42	Female	Grade2	2274	0
CGGA	CGGA_1455	40	Male	Grade2	2274	0
CGGA	CGGA_1457	60	Male	Grade4	312	1
CGGA	CGGA_1461	60	Female	Grade4	226	1
CGGA	CGGA_1462	49	Male	Grade4	174	1
CGGA	CGGA_1463	69	Female	Grade2	2252	0
CGGA	CGGA_1467	58	Male	Grade4	866	1
CGGA	CGGA_1469	46	Male	Grade3	2245	0
CGGA	CGGA_1471	45	Male	Grade2	2249	0
CGGA	CGGA_1472	34	Male	Grade4	1025	1
CGGA	CGGA_1474	50	Female	Grade3	333	0
CGGA	CGGA_1476	53	Female	Grade4	299	1
CGGA	CGGA_1477	43	Male	Grade2	1194	1
CGGA	CGGA_1478	72	Female	Grade4	542	1
CGGA	CGGA_1481	55	Male	Grade4	131	1
CGGA	CGGA_1482	38	Male	Grade3	2212	0
CGGA	CGGA_1486	45	Male	Grade4	184	1
CGGA	CGGA_1488	31	Male	Grade2	2206	0
CGGA	CGGA_1491	29	Male	Grade4	246	1
CGGA	CGGA_1494	21	Male	Grade4	269	1
CGGA	CGGA_1497	24	Female	Grade3	1178	1
CGGA	CGGA_1500	45	Female	Grade4	108	1
CGGA	CGGA_1501	58	Male	Grade4	222	1
CGGA	CGGA_1502	27	Female	Grade2	2185	0
CGGA	CGGA_1503	47	Male	Grade4	777	1
CGGA	CGGA_1504	44	Female	Grade3	2178	0
CGGA	CGGA_1508	39	Male	Grade3	1049	1
CGGA	CGGA_1514	57	Female	Grade2	76	1
CGGA	CGGA_1516	46	Male	Grade2	2150	0
CGGA	CGGA_1517	42	Male	Grade2	2150	0
CGGA	CGGA_1518	19	Female	Grade3	411	1
CGGA	CGGA_1521	63	Female	Grade4	205	1
CGGA	CGGA_1523	50	Male	Grade2	2141	0
CGGA	CGGA_1525	41	Male	Grade3	1686	1
CGGA	CGGA_1526	39	Male	Grade3	2122	0
CGGA	CGGA_1527	47	Male	Grade3	1714	1
CGGA	CGGA_1528	27	Female	Grade2	2117	0
CGGA	CGGA_1529	63	Male	Grade4	583	1
CGGA	CGGA_1530	41	Male	Grade3	2117	0
CGGA	CGGA_1534	58	Female	Grade4	27	1
CGGA	CGGA_1536	53	Male	Grade2	840	1
CGGA	CGGA_1537	73	Male	Grade4	97	1
CGGA	CGGA_1539	61	Male	Grade4	2088	0
CGGA	CGGA_1542	26	Male	Grade4	184	0
CGGA	CGGA_1543	57	Male	Grade4	723	1
CGGA	CGGA_1544	38	Female	Grade3	208	1
CGGA	CGGA_1546	56	Male	Grade4	223	1
CGGA	CGGA_1548	53	Male	Grade4	1054	1
CGGA	CGGA_1551	50	Female	Grade4	347	1
CGGA	CGGA_1552	39	Male	Grade3	2052	0
CGGA	CGGA_1557	47	Male	Grade3	2047	0
CGGA	CGGA_1559	63	Male	Grade4	603	1
CGGA	CGGA_1560	35	Female	Grade4	459	1
CGGA	CGGA_1562	51	Male	Grade3	2045	0
CGGA	CGGA_1563	32	Female	Grade2	2043	0
CGGA	CGGA_1564	48	Male	Grade4	190	1
CGGA	CGGA_1565	23	Female	Grade3	1417	0
CGGA	CGGA_1566	43	Female	Grade3	2040	0
CGGA	CGGA_1567	48	Female	Grade3	840	1
CGGA	CGGA_1568	26	Female	Grade3	345	0
CGGA	CGGA_1569	27	Female	Grade3	1406	0
CGGA	CGGA_1571	43	Female	Grade4	412	0
CGGA	CGGA_1579	37	Male	Grade2	2018	0
CGGA	CGGA_1580	34	Female	Grade3	1581	1
CGGA	CGGA_1583	51	Female	Grade2	1606	1
CGGA	CGGA_1586	55	Female	Grade4	232	1
CGGA	CGGA_1587	30	Female	Grade3	750	1
CGGA	CGGA_1588	24	Female	Grade3	2003	0
CGGA	CGGA_1595	34	Female	Grade4	1983	0
CGGA	CGGA_1596	63	Male	Grade4	205	1
CGGA	CGGA_1597	58	Male	Grade4	174	1
CGGA	CGGA_1598	31	Male	Grade3	564	1
CGGA	CGGA_1601	66	Male	Grade4	710	1
CGGA	CGGA_1606	28	Female	Grade3	471	1
CGGA	CGGA_1612	68	Male	Grade4	718	1
CGGA	CGGA_1613	53	Male	Grade4	250	0
CGGA	CGGA_1617	35	Female	Grade2	1935	0
CGGA	CGGA_1618	31	Male	Grade3	1939	0
CGGA	CGGA_1619	44	Male	Grade3	766	1
CGGA	CGGA_1620	51	Male	Grade3	1932	0
CGGA	CGGA_1621	48	Female	Grade2	1931	0
CGGA	CGGA_1623	16	Female	Grade3	1927	0
CGGA	CGGA_1626	66	Male	Grade4	696	1
CGGA	CGGA_1627	37	Male	Grade3	1921	0
CGGA	CGGA_1630	26	Male	Grade2	1912	0
CGGA	CGGA_1634	26	Female	Grade4	366	1
CGGA	CGGA_1635	43	Female	Grade4	332	1
CGGA	CGGA_1640	55	Male	Grade3	1886	0
CGGA	CGGA_1642	48	Male	Grade2	1885	0
CGGA	CGGA_1643	50	Female	Grade4	170	0
CGGA	CGGA_1644	48	Male	Grade4	173	1
CGGA	CGGA_1645	59	Male	Grade3	1857	0
CGGA	CGGA_1647	40	Male	Grade2	1848	0
CGGA	CGGA_1648	45	Female	Grade3	1747	0
CGGA	CGGA_1649	36	Male	Grade2	1844	0
CGGA	CGGA_165	34	Male	Grade2	183	0
CGGA	CGGA_1650	36	Male	Grade4	1283	1
CGGA	CGGA_1653	47	Female	Grade2	1837	0
CGGA	CGGA_1655	48	Male	Grade2	1209	0
CGGA	CGGA_1657	20	Female	Grade3	1835	0
CGGA	CGGA_1660	41	Male	Grade2	433	0
CGGA	CGGA_1661	42	Female	Grade3	1829	0
CGGA	CGGA_1662	55	Female	Grade2	1493	0
CGGA	CGGA_1664	40	Female	Grade2	1528	1
CGGA	CGGA_1666	60	Male	Grade4	249	1
CGGA	CGGA_1667	40	Female	Grade3	1800	0
CGGA	CGGA_1669	44	Female	Grade3	139	1
CGGA	CGGA_1671	26	Female	Grade3	1788	0
CGGA	CGGA_1673	23	Female	Grade2	1781	0
CGGA	CGGA_1675	38	Male	Grade3	1774	0
CGGA	CGGA_1678	51	Male	Grade4	657	1
CGGA	CGGA_1679	52	Female	Grade3	1766	0
CGGA	CGGA_1680	45	Male	Grade3	596	1
CGGA	CGGA_1681	58	Female	Grade4	346	1
CGGA	CGGA_1686	27	Male	Grade3	745	1
CGGA	CGGA_1687	14	Male	Grade4	1738	0
CGGA	CGGA_1689	45	Male	Grade2	1738	0
CGGA	CGGA_1690	60	Male	Grade4	592	1
CGGA	CGGA_1693	61	Male	Grade3	517	1
CGGA	CGGA_1694	55	Male	Grade4	624	1
CGGA	CGGA_1696	72	Male	Grade3	1205	0
CGGA	CGGA_1698	55	Female	Grade4	388	1
CGGA	CGGA_1699	41	Female	Grade4	1708	0
CGGA	CGGA_1700	49	Male	Grade3	1696	0
CGGA	CGGA_1701	44	Male	Grade3	1696	0
CGGA	CGGA_1703	30	Female	Grade2	1592	0
CGGA	CGGA_1704	32	Female	Grade2	1684	0
CGGA	CGGA_1706	60	Male	Grade4	1688	0
CGGA	CGGA_1708	54	Female	Grade4	1122	1
CGGA	CGGA_1709	47	Male	Grade4	415	1
CGGA	CGGA_1713	62	Male	Grade4	332	1
CGGA	CGGA_1714	37	Female	Grade3	1654	0
CGGA	CGGA_1715	12	Female	Grade2	1653	0
CGGA	CGGA_1718	37	Female	Grade3	1616	0
CGGA	CGGA_1720	35	Male	Grade2	1614	0
CGGA	CGGA_1721	46	Female	Grade3	1614	0
CGGA	CGGA_1722	60	Female	Grade4	349	1
CGGA	CGGA_1723	39	Female	Grade3	1606	0
CGGA	CGGA_1725	33	Female	Grade3	1606	0
CGGA	CGGA_1727	48	Male	Grade4	1600	0
CGGA	CGGA_1728	45	Male	Grade4	917	1
CGGA	CGGA_1731	45	Female	Grade3	1596	0
CGGA	CGGA_1735	54	Male	Grade4	813	1
CGGA	CGGA_1736	57	Female	Grade4	938	1
CGGA	CGGA_1737	33	Male	Grade3	1572	0
CGGA	CGGA_1738	49	Male	Grade3	469	1
CGGA	CGGA_1740	50	Female	Grade4	363	1
CGGA	CGGA_1743	47	Female	Grade3	1361	1
CGGA	CGGA_1744	51	Male	Grade4	1556	0
CGGA	CGGA_1745	45	Female	Grade3	1549	0
CGGA	CGGA_1747	27	Female	Grade3	293	1
CGGA	CGGA_1749	44	Female	Grade4	401	1
CGGA	CGGA_1750	52	Female	Grade4	250	1
CGGA	CGGA_1758	45	Female	Grade4	414	1
CGGA	CGGA_1764	33	Male	Grade4	710	1
CGGA	CGGA_1767	63	Male	Grade4	86	1
CGGA	CGGA_1769	49	Female	Grade4	1474	0
CGGA	CGGA_1780	57	Female	Grade4	1446	0
CGGA	CGGA_1791	55	Male	Grade3	855	1
CGGA	CGGA_1807	65	Female	Grade4	247	1
CGGA	CGGA_1809	27	Male	Grade3	343	1
CGGA	CGGA_1812	65	Male	Grade4	780	1
CGGA	CGGA_1817	72	Female	Grade4	399	1
CGGA	CGGA_1819	55	Male	Grade4	1323	0
CGGA	CGGA_1826	70	Female	Grade4	44	1
CGGA	CGGA_1829	23	Male	Grade2	801	0
CGGA	CGGA_1833	60	Female	Grade4	494	1
CGGA	CGGA_1840	58	Female	Grade4	1179	0
CGGA	CGGA_1850	29	Male	Grade2	750	0
CGGA	CGGA_1854	36	Male	Grade3	1246	0
CGGA	CGGA_1862	40	Male	Grade3	110	1
CGGA	CGGA_1866	68	Male	Grade4	127	1
CGGA	CGGA_1870	62	Male	Grade4	1176	0
CGGA	CGGA_1875	22	Female	Grade2	1178	0
CGGA	CGGA_1882	33	Male	Grade3	1155	0
CGGA	CGGA_1901	60	Male	Grade4	540	1
CGGA	CGGA_1902	33	Male	Grade2	1103	0
CGGA	CGGA_1903	24	Female	Grade3	1098	0
CGGA	CGGA_28	25	Male	Grade2	1103	1
CGGA	CGGA_290	37	Female	Grade2	4390	0
CGGA	CGGA_320	31	Male	Grade2	3005	1
CGGA	CGGA_42	38	Male	Grade2	2832	1
CGGA	CGGA_474	NA	Male	Grade3	2029	0
CGGA	CGGA_482	45	Male	Grade2	2511	1
CGGA	CGGA_503	51	Male	Grade2	4084	0
CGGA	CGGA_509	38	Male	Grade4	623	1
CGGA	CGGA_521	32	Male	Grade3	514	1
CGGA	CGGA_583	36	Female	Grade2	3107	1
CGGA	CGGA_634	35	Female	Grade3	2633	1
CGGA	CGGA_663	29	Female	Grade2	3880	0
CGGA	CGGA_705	41	Male	Grade3	1507	1
CGGA	CGGA_707	39	Female	Grade2	3299	1
CGGA	CGGA_721	45	Male	Grade2	2552	1
CGGA	CGGA_809	26	Male	Grade2	1252	1
CGGA	CGGA_831	55	Female	Grade4	546	1
CGGA	CGGA_852	40	Male	Grade3	169	1
CGGA	CGGA_861	29	Male	Grade3	893	1
CGGA	CGGA_863	42	Female	Grade2	2073	1
CGGA	CGGA_889	23	Male	Grade2	3613	0
CGGA	CGGA_890	39	Male	Grade3	2982	1
CGGA	CGGA_901	40	Male	Grade3	929	1
CGGA	CGGA_903	27	Female	Grade3	1455	1
CGGA	CGGA_D28	25	Male	Grade3	860	1
CGGA	CGGA_J73	34	Female	Grade3	1134	1
CGGA	CGGA_P100	67	Male	Grade4	268	1
CGGA	CGGA_P102	30	Male	Grade4	1269	1
CGGA	CGGA_P103	34	Male	Grade2	1283	0
CGGA	CGGA_P108	30	Female	Grade3	1276	0
CGGA	CGGA_P11	38	Female	Grade2	433	0
CGGA	CGGA_P110	56	Female	Grade3	800	1
CGGA	CGGA_P111	44	Female	Grade2	1270	0
CGGA	CGGA_P112	65	Male	Grade4	834	1
CGGA	CGGA_P113	32	Male	Grade2	1340	0
CGGA	CGGA_P115	25	Male	Grade2	1262	0
CGGA	CGGA_P116	58	Male	Grade4	305	1
CGGA	CGGA_P121	39	Male	Grade2	1244	0
CGGA	CGGA_P128	41	Male	Grade2	1223	0
CGGA	CGGA_P13	40	Female	Grade2	1569	0
CGGA	CGGA_P131	45	Female	Grade3	1233	0
CGGA	CGGA_P132	42	Male	Grade2	1240	0
CGGA	CGGA_P136	41	Female	Grade4	842	1
CGGA	CGGA_P137	42	Male	Grade2	1164	0
CGGA	CGGA_P142	45	Male	Grade3	1195	0
CGGA	CGGA_P143	66	Female	Grade4	261	1
CGGA	CGGA_P144	44	Male	Grade3	1196	0
CGGA	CGGA_P145	53	Male	Grade2	308	1
CGGA	CGGA_P147	52	Male	Grade2	863	1
CGGA	CGGA_P15	49	Male	Grade4	723	1
CGGA	CGGA_P150	34	Male	Grade2	349	0
CGGA	CGGA_P151	46	Female	Grade2	1219	0
CGGA	CGGA_P153	45	Male	Grade2	1122	0
CGGA	CGGA_P155	50	Male	Grade2	1121	0
CGGA	CGGA_P156	30	Male	Grade2	1126	0
CGGA	CGGA_P157	55	Female	Grade3	470	1
CGGA	CGGA_P158	27	Male	Grade2	1148	0
CGGA	CGGA_P159	59	Male	Grade3	211	1
CGGA	CGGA_P16	38	Male	Grade4	447	0
CGGA	CGGA_P160	72	Female	Grade4	219	1
CGGA	CGGA_P164	27	Male	Grade4	1190	0
CGGA	CGGA_P165	51	Female	Grade3	598	1
CGGA	CGGA_P17	30	Male	Grade3	1561	0
CGGA	CGGA_P172	33	Male	Grade3	1107	0
CGGA	CGGA_P173	31	Male	Grade2	1086	0
CGGA	CGGA_P174	31	Male	Grade2	1120	0
CGGA	CGGA_P176	32	Female	Grade2	804	0
CGGA	CGGA_P177	43	Male	Grade2	1080	0
CGGA	CGGA_P178	52	Female	Grade4	1080	0
CGGA	CGGA_P179	53	Female	Grade2	1092	0
CGGA	CGGA_P18	40	Male	Grade3	387	1
CGGA	CGGA_P180	47	Male	Grade4	260	1
CGGA	CGGA_P181	21	Female	Grade3	238	1
CGGA	CGGA_P183	58	Male	Grade3	1150	0
CGGA	CGGA_P19	39	Male	Grade2	1555	0
CGGA	CGGA_P20	58	Female	Grade2	1554	0
CGGA	CGGA_P205	66	Male	Grade4	583	1
CGGA	CGGA_P21	25	Male	Grade2	1553	0
CGGA	CGGA_P22	62	Male	Grade4	406	1
CGGA	CGGA_P23	62	Female	Grade3	392	1
CGGA	CGGA_P25	64	Male	Grade4	147	1
CGGA	CGGA_P265	36	Male	Grade3	779	1
CGGA	CGGA_P266	28	Female	Grade3	253	1
CGGA	CGGA_P27	37	Female	Grade2	413	0
CGGA	CGGA_P271	42	Male	Grade2	1014	0
CGGA	CGGA_P28	61	Male	Grade4	107	1
CGGA	CGGA_P30	48	Male	Grade2	404	1
CGGA	CGGA_P31	42	Male	Grade2	1514	0
CGGA	CGGA_P422	41	Female	Grade2	731	0
CGGA	CGGA_P437	47	Female	Grade3	662	0
CGGA	CGGA_P468	42	Female	Grade3	611	0
CGGA	CGGA_P609	19	Female	Grade4	380	0
CGGA	CGGA_P83	28	Female	Grade2	1330	0
CGGA	CGGA_P84	40	Female	Grade2	1326	0
CGGA	CGGA_P86	34	Female	Grade2	1326	0
CGGA	CGGA_P93	45	Female	Grade2	1310	0
GSE4412	GSM99432	49	MALE	Grade4	188	1
GSE4412	GSM99434	18	FEMALE	Grade4	98	1
GSE4412	GSM99436	64	FEMALE	Grade4	356	1
GSE4412	GSM99438	58	FEMALE	Grade4	182	1
GSE4412	GSM99440	48	MALE	Grade4	961	0
GSE4412	GSM99442	56	FEMALE	Grade4	325	1
GSE4412	GSM99444	78	MALE	Grade4	396	0
GSE4412	GSM99446	44	MALE	Grade4	588	1
GSE4412	GSM99448	42	FEMALE	Grade4	780	0
GSE4412	GSM99450	27	MALE	Grade4	85	1
GSE4412	GSM99452	54	MALE	Grade4	506	1
GSE4412	GSM99454	76	FEMALE	Grade4	56	1
GSE4412	GSM99456	82	FEMALE	Grade4	71	1
GSE4412	GSM99458	20	FEMALE	Grade3	173	1
GSE4412	GSM99460	20	FEMALE	Grade3	173	1
GSE4412	GSM99462	39	MALE	Grade4	53	1
GSE4412	GSM99464	20	FEMALE	Grade4	54	1
GSE4412	GSM99466	69	FEMALE	Grade4	64	1
GSE4412	GSM99468	30	MALE	Grade3	664	1
GSE4412	GSM99470	54	MALE	Grade4	224	1
GSE4412	GSM99472	62	FEMALE	Grade4	95	1
GSE4412	GSM99474	30	MALE	Grade4	265	1
GSE4412	GSM99476	54	FEMALE	Grade4	412	1
GSE4412	GSM99478	50	FEMALE	Grade4	186	1
GSE4412	GSM99480	82	MALE	Grade4	286	1
GSE4412	GSM99482	34	FEMALE	Grade4	90	1
GSE4412	GSM99484	45	FEMALE	Grade4	279	1
GSE4412	GSM99486	64	MALE	Grade4	298	0
GSE4412	GSM99488	49	FEMALE	Grade4	148	1
GSE4412	GSM99490	49	FEMALE	Grade4	293	1
GSE4412	GSM99492	54	FEMALE	Grade4	96	1
GSE4412	GSM99494	56	MALE	Grade4	153	1
GSE4412	GSM99496	41	FEMALE	Grade3	2516	0
GSE4412	GSM99498	34	FEMALE	Grade3	1918	0
GSE4412	GSM99500	32	FEMALE	Grade3	850	1
GSE4412	GSM99502	34	FEMALE	Grade3	442	1
GSE4412	GSM99504	34	FEMALE	Grade3	1830	0
GSE4412	GSM99506	31	FEMALE	Grade3	858	0
GSE4412	GSM99508	31	FEMALE	Grade3	2185	0
GSE4412	GSM99510	43	FEMALE	Grade3	2241	0
GSE4412	GSM99512	35	FEMALE	Grade3	206	1
GSE4412	GSM99514	24	MALE	Grade3	515	1
GSE4412	GSM99516	45	MALE	Grade3	726	1
GSE4412	GSM99518	45	MALE	Grade3	726	1
GSE4412	GSM99520	36	FEMALE	Grade3	684	1
GSE4412	GSM99522	49	FEMALE	Grade3	702	0
GSE4412	GSM99524	52	MALE	Grade4	43	1
GSE4412	GSM99526	45	MALE	Grade4	224	1
GSE4412	GSM99528	36	FEMALE	Grade4	302	1
GSE4412	GSM99530	42	FEMALE	Grade4	223	1
GSE4412	GSM99532	42	FEMALE	Grade4	223	1
GSE4412	GSM99534	35	MALE	Grade4	7	1
GSE4412	GSM99536	29	MALE	Grade4	569	1
GSE4412	GSM99538	42	FEMALE	Grade4	168	1
GSE4412	GSM99540	42	FEMALE	Grade4	168	1
GSE4412	GSM99542	29	MALE	Grade4	236	1
GSE4412	GSM99544	31	MALE	Grade4	126	1
GSE4412	GSM99546	75	FEMALE	Grade4	112	1
GSE4412	GSM99548	43	FEMALE	Grade4	418	1
GSE4412	GSM99550	42	MALE	Grade4	420	1
GSE4412	GSM99552	40	MALE	Grade4	1088	0
GSE4412	GSM99554	41	FEMALE	Grade4	1031	0
GSE4412	GSM99556	47	FEMALE	Grade4	723	0
GSE4412	GSM99558	39	FEMALE	Grade4	1098	0
GSE4412	GSM99560	23	FEMALE	Grade4	1089	1
GSE4412	GSM99562	23	FEMALE	Grade4	1022	0
GSE4412	GSM99564	61	MALE	Grade4	683	1
GSE4412	GSM99566	37	FEMALE	Grade3	1557	1
GSE4412	GSM99568	28	FEMALE	Grade3	1474	0
GSE4412	GSM99570	31	FEMALE	Grade3	1769	1
GSE4412	GSM99572	66	MALE	Grade4	185	1
GSE4412	GSM99574	51	MALE	Grade3	1114	0
GSE4412	GSM99576	24	FEMALE	Grade4	140	1
GSE4412	GSM99578	60	MALE	Grade4	237	1
GSE4412	GSM99580	33	FEMALE	Grade4	1247	0
GSE4412	GSM99582	75	MALE	Grade4	389	1
GSE4412	GSM99584	65	MALE	Grade4	203	0
GSE4412	GSM99586	63	FEMALE	Grade4	302	1
GSE4412	GSM99588	40	MALE	Grade4	927	0
GSE4412	GSM99590	70	FEMALE	Grade4	396	0
GSE4412	GSM99592	30	FEMALE	Grade3	877	0
GSE4412	GSM99594	33	FEMALE	Grade3	2125	0
GSE4412	GSM99596	36	FEMALE	Grade3	861	0
GSE4412	GSM99598	37	MALE	Grade3	1107	0
GSE4412	GSM99600	43	FEMALE	Grade3	443	1
GSE43378	GSM1061661	42	Male	Grade4	1300	1
GSE43378	GSM1061662	69	Male	Grade4	352	1
GSE43378	GSM1061663	47	Male	Grade4	988	1
GSE43378	GSM1061664	72	Male	Grade3	305	1
GSE43378	GSM1061665	20	Female	Grade4	417	1
GSE43378	GSM1061666	73	Male	Grade3	617	1
GSE43378	GSM1061667	33	Male	Grade2	3020	0
GSE43378	GSM1061668	56	Male	Grade4	506	1
GSE43378	GSM1061669	67	Male	Grade4	396	1
GSE43378	GSM1061670	59	Male	Grade3	263	1
GSE43378	GSM1061671	45	Male	Grade3	698	1
GSE43378	GSM1061672	68	Male	Grade4	286	1
GSE43378	GSM1061673	42	Female	Grade4	1189	1
GSE43378	GSM1061674	52	Female	Grade4	641	1
GSE43378	GSM1061675	55	Male	Grade4	630	1
GSE43378	GSM1061676	63	Male	Grade4	405	1
GSE43378	GSM1061677	65	Male	Grade3	1082	1
GSE43378	GSM1061678	27	Female	Grade4	2034	1
GSE43378	GSM1061679	18	Female	Grade4	111	1
GSE43378	GSM1061680	45	Male	Grade4	261	1
GSE43378	GSM1061681	62	Male	Grade4	347	1
GSE43378	GSM1061682	54	Male	Grade4	268	1
GSE43378	GSM1061683	78	Female	Grade4	350	1
GSE43378	GSM1061684	31	Male	Grade4	525	1
GSE43378	GSM1061685	32	Female	Grade2	1922	0
GSE43378	GSM1061686	71	Male	Grade2	1411	1
GSE43378	GSM1061687	71	Male	Grade4	436	1
GSE43378	GSM1061688	64	Female	Grade4	154	1
GSE43378	GSM1061689	60	Male	Grade3	427	1
GSE43378	GSM1061690	32	Male	Grade3	2134	0
GSE43378	GSM1061691	80	Male	Grade4	432	1
GSE43378	GSM1061692	62	Male	Grade2	653	1
GSE43378	GSM1061693	28	Male	Grade2	1737	1
GSE43378	GSM1061694	28	Male	Grade4	358	1
GSE43378	GSM1061695	67	Female	Grade4	565	1
GSE43378	GSM1061696	58	Female	Grade4	20	1
GSE43378	GSM1061697	24	Female	Grade3	1519	0
GSE43378	GSM1061698	26	Male	Grade4	1427	0
GSE43378	GSM1061699	52	Female	Grade4	33	1
GSE43378	GSM1061700	52	Female	Grade3	900	1
GSE43378	GSM1061701	49	Female	Grade3	1356	0
GSE43378	GSM1061702	67	Female	Grade4	323	1
GSE43378	GSM1061703	69	Male	Grade4	811	1
GSE43378	GSM1061704	31	Male	Grade3	827	1
GSE43378	GSM1061705	74	Male	Grade4	474	1
GSE43378	GSM1061706	45	Male	Grade3	1768	0
GSE43378	GSM1061707	57	Male	Grade3	1710	0
GSE43378	GSM1061708	54	Male	Grade4	587	1
GSE43378	GSM1061709	77	Male	Grade4	308	1
GSE43378	GSM1061710	63	Female	Grade4	144	1
